# Supplementary material for: Variation in Pen-Level Prevalence of BRD Bacterial Pathogens and Antimicrobial Resistance Following Feedlot Arrival in Beef Calves
Source: Antibiotics (Basel). 2024 Apr 2;13(4):322. doi: 10.3390/antibiotics13040322 (PMC11047553; doi:10.3390/antibiotics13040322)
Supplement: Supplementary file 1 [file antibiotics-13-00322-s001.zip]

Archive with 1 entries (1 files):
- antibiotics-2891391-supplementary.pdf
